# Supplementary material for: Genomic selection for salinity tolerance in japonica rice
Source: PLoS One. 2023 Sep 27;18(9):e0291833. doi: 10.1371/journal.pone.0291833 (PMC10530037; doi:10.1371/journal.pone.0291833)
Supplement: S1 Table — (XLSX) [file pone.0291833.s008.xlsx]

## Sheet: Table S1
Table S1: List of accessions in the two populations: the reference panel and the breeding population.
	GID	Accession_name	Population	Country	Pop_Structure	Validation
1	FA001	RL120_59_01	Breeding	France	1
2	FA002	RX117_64	Breeding	France	m
3	FA003	RZ201B2_2	Breeding	France	1
4	FA004	RX106A_20	Breeding	France	1
5	FA005	RO113C	Breeding	France	m
6	FA006	RV113A	Breeding	France	m
7	FA007	RV101D	Breeding	France	1
8	FA008	RO110_43	Breeding	France	m
9	FA009	RX117_68	Breeding	France	m
10	FA010	EL TATO	Breeding	Unknown	1
11	FA011	RX106_43	Breeding	France	1
12	FA012	RX105_76	Breeding	France	1
13	FA013	RX106_45	Breeding	France	1
14	FA014	RF162H027	Breeding	France	1
15	FA017	RV102A	Breeding	France	1
16	FA019	YERNA	Breeding	Unknown	1
17	FA020	RL119_36_01	Breeding	France	1
18	FA022	RV114E	Breeding	France	1
19	FA024	RIBE 253	Breeding	Italy	1	X
20	FA025	BALILLA	Breeding	France	1
21	FA026	SANDORA	Breeding	Hungary	1
22	FA028	RX118_57	Breeding	France	1
23	FA029	RX117_88	Breeding	France	m
24	FA030	RX107A_45	Breeding	France	1
25	FA031	RM101A 11	Breeding	France	2	X
26	FA032	RX118_52	Breeding	France	1
27	FA033	RO111E	Breeding	France	1	X
28	FA035	RX107_44	Breeding	France	1
29	FA036	GOMA	Breeding	Unknown	1
30	FA037	RY203M4	Breeding	France	1
31	FA038	RX107A_34	Breeding	France	1
32	FA039	RX117_74	Breeding	France	m
33	FA040	RX118_41	Breeding	France	1
34	FA041	RX106_62	Breeding	France	1
35	FA042	RX107_30	Breeding	France	1
36	FA043	RO112F	Breeding	France	1
37	FA044	RO101 01	Breeding	France	1
38	FA045	RX210_10	Breeding	France	m
39	FA046	MINI	Breeding	Unknown	1
40	FA047	RE107E2	Breeding	France	1
41	FA048	RX118_49	Breeding	France	1
42	FA049	RO121A_03	Breeding	France	m
43	FA050	RX106_11	Breeding	France	1
44	FA051	RI103D2	Breeding	France	m
45	FA052	RO105A	Breeding	France	1
46	FA053	RM BC FARAMAN3127	Breeding	France	1
47	FA054	RX117_24	Breeding	France	m
48	FA055	RX117_10	Breeding	France	1
49	FA056	RO121_13	Breeding	France	1
50	FA057	RX106_01	Breeding	France	1
51	FA058	RX106_02	Breeding	France	1
52	FA059	RO106D	Breeding	France	1
53	FA060	RX117_18	Breeding	France	m
54	FA061	RX117_42	Breeding	France	m
55	FA062	RX107_02	Breeding	France	1
56	FA063	RX107_04	Breeding	France	1
57	FA064	RO115A	Breeding	France	1
58	FA065	RO103B	Breeding	France	1
59	FA066	RA137G	Panel	France	2
60	FA067	RX118_19	Breeding	France	1
61	FA068	RX117_34	Breeding	France	1
62	FA069	KOSHIHIKARI	Breeding	Japan	1
63	FA070	RX106A_32	Breeding	France	1
64	FA071	RX106_20	Breeding	France	1
65	FA072	RX106_22	Breeding	France	1
66	FA073	RO104D	Breeding	France	1
67	FA074	RO116C	Breeding	France	m
68	FA075	RX118_09	Breeding	France	1
69	FA076	RX118_07	Breeding	France	1
70	FA077	RX118_04	Breeding	France	1
71	FA078	RV303A	Breeding	France	1
72	FA079	RO114A_18	Breeding	France	m
73	FA080	RV303E	Breeding	France	1
74	FA081	RV303G	Breeding	France	1
75	FA082	RM101M	Breeding	France	1
76	FA083	RO109A	Breeding	France	m
77	FA084	TIBER 16	Breeding	France	1
78	FA086	RM114E	Breeding	France	1
79	FA087	RA144N	Panel	France	m
80	FA088	RX207_09	Breeding	France	1
81	FA089	RX207_08	Breeding	France	1
82	FA090	RX207_05	Breeding	France	1
83	FA091	RX207_04	Breeding	France	1
84	FA092	RX207_07	Breeding	France	1
85	FA093	RV107A	Breeding	France	1
86	FA095	RL116G4	Breeding	France	1
87	FA096	RO107D	Breeding	France	1
88	FA097	RX207_01	Breeding	France	1
89	FA098	RX207_03	Breeding	France	1
90	FA099	RO119B	Breeding	France	1
91	FA100	RX207_02	Breeding	France	1
92	FA101	RL122D	Breeding	France	m
93	FA103	RK999_99	Breeding	France	1
94	FA104	ALBATROS	Breeding	France	1
95	FA105	RX218_10	Breeding	France	1
96	FA106	PUMA	Breeding	Unknown	1
97	FA107	RB132D	Breeding	France	m
98	FA108	RC104C2	Breeding	France	m
99	FA110	RD111C	Breeding	France	1
100	FA111	RD111L	Breeding	France	1
101	FA112	RE101J	Breeding	France	1
102	FA113	RE105_05_04	Breeding	France	m
103	FA114	RE105_75_06	Breeding	France	1	X
104	FA116	RX207_10	Breeding	France	1	X
105	FA117	RX209_08	Breeding	France	m
106	FA118	RX209_09	Breeding	France	m
107	FA119	RX209_06	Breeding	France	m
108	FA120	RM117B	Breeding	France	2	X
109	FA121	RM105A	Breeding	France	2	X
110	FA122	RX209_07	Breeding	France	m
111	FA123	RX103_15	Breeding	France	1
112	FA124	RV105B	Breeding	France	1
113	FA125	FOFIFA 161	Breeding	Madagascar	m
114	FA126	RECR	Panel	France	m
115	FA128	RG128H27	Breeding	France	1
116	FA129	RI113	Breeding	France	m
117	FA130	RX210_01	Breeding	France	m
118	FA131	RX210_02	Breeding	France	m
119	FA132	RI135	Breeding	France	1
120	FA133	RX210_03	Breeding	France	m	X
121	FA134	RI150	Breeding	France	1
122	FA135	RX209_04	Breeding	France	m
123	FA136	RINGO x MIARA_AC	Breeding	France	1	X
124	FA137	RJ101A_31_09	Breeding	France	1
125	FA138	RX209_05	Breeding	France	m
126	FA139	RX210_05	Breeding	France	m
127	FA140	RX209_02	Breeding	France	m
128	FA141	RJ104_36_10	Breeding	France	m
129	FA142	RX210_06	Breeding	France	m	X
130	FA143	RX209_03	Breeding	France	m
131	FA144	RJ105_76_05	Breeding	France	m
132	FA145	RX210_07	Breeding	France	m	X
133	FA146	RX210_08	Breeding	France	m
134	FA147	RX210_09	Breeding	France	m
135	FA148	RX209_01	Breeding	France	m
136	FA149	RL115G2	Breeding	France	m
137	FA150	CAMMEO	Breeding	Unknown	1
138	FA151	ROUSSET	Breeding	Unknown	1
139	FA152	RO106_32	Breeding	France	1
140	FA154	KOMSOMOLSKI	Breeding	Russia	1
141	FA155	YABANI MONTAKHAB 7	Breeding	Egypt	1
142	FA156	RV106E	Breeding	France	1
143	FA157	MELAS	Breeding	Greece	1
144	FA158	RJ112I	Breeding	France	m
145	FA160	RJ113_81_06	Breeding	France	1
146	FA161	ROXANI	Breeding	Greece	1
147	FA162	RK108_35	Breeding	France	1
148	FA164	RK115_22	Breeding	France	1
149	FA165	YRM 25	Breeding	Australia	1
150	FA166	RL117H006	Breeding	France	1
151	FA168	RL117H008	Breeding	France	1
152	FA169	R215	Breeding	Italy	m	X
153	FA170	RL118H020	Breeding	France	1
154	FA172	RL120H017	Breeding	France	1
155	FA174	RX209_10	Breeding	France	m
156	FA175	RX113_84	Breeding	France	1
157	FA177	RO102M2	Breeding	France	1
158	FA178	RM103G	Breeding	France	m
159	FA180	ACHILLE	Breeding	France	2	X
160	FA183	SILLARO	Breeding	France	m
161	FA185	SIRBAL	Breeding	France	1
162	FA189	SOUSIXE	Breeding	France	1	X
163	FA190	EOLO	Breeding	Italy	m
164	FA191	ST 5008 x L203_N	Breeding	France	m	X
165	FA195	TIBER 13	Breeding	France	1
166	FA196	RV115I	Breeding	France	2
167	FA197	SATURNO 1	Breeding	Italy	m
168	FA198	TRAMONTO	Breeding	France	1
169	FA200	RL104J2	Breeding	France	2
170	FA202	RL113L	Breeding	France	2	X
171	FA203	RX104_13	Breeding	France	m
172	FA206	TAMTAM 1	Panel	France	1
173	FA207	VL48 x KULON_AC	Breeding	France	1
174	FA210	AICHI ASAHI	Breeding	Japan	1
175	FA211	RV104C	Breeding	France	1
176	FA214	BANAT 2270	Breeding	Romania	1
177	FA217	BLNK	Breeding	Hungary	1
178	FA218	RC113B	Breeding	France	2	X
179	FA221	JUBILEINI	Breeding	Bulgaria	1
180	FA225	MAIORAL	Breeding	Portugal	1	X
181	FA229	CHIANAN 8	Breeding	Taiwan	1
182	FA232	MUGA	Breeding	Portugal	1
183	FA234	RX113_76	Breeding	France	m
184	FA235	RB140D	Panel	France	m
185	FA236	KARNAK	Breeding	Italy	1
186	FA237	QUILAMAPU	Breeding	France	1
187	FA238	RK112H	Breeding	France	1
188	FA240	AYCHADE 2	Panel	France	1
189	FA241	RX110A_02	Breeding	France	m
190	FA245	PLOVDIV 22	Breeding	Bulgaria	1
191	FA249	ANTARES	Breeding	France	1
192	FA250	FUKU BOZU	Breeding	Japan	1
193	FA251	POLIZESTI 28	Breeding	Bulgaria	1
194	FA253	PRECOZ 2 FA	Breeding	Argentina	1
195	FA254	HAGINOMAE MOCHI	Breeding	Japan	1
196	FA255	ARIETE x ALAN_E	Breeding	France	1
197	FA258	ARIETE/QUILAMAPU//L203_D	Breeding	France	1
198	FA260	ARLESIENNE x L 201 H1	Breeding	France	1
199	FA261	ROVUMA	Breeding	Portugal	1	X
200	FA264	RUBI	Breeding	Portugal	m
201	FA265	ISPANIKI A	Breeding	Greece	1
202	FA266	BARCARIN	Breeding	France	2
203	FA267	RUSSO 1	Breeding	Italy	1
204	FA269	RF162H026A	Breeding	France	1
205	FA270	RX113_26	Breeding	France	1
206	FA271	RX113_21	Breeding	France	m	X
207	FA277	RM BC CARINAM3092	Breeding	France	m
208	FA278	CINIA 257	Breeding	Chile	1
209	FA289	CENTRO	Breeding	France	m
210	FA291	KOPANCSI KEREK	Breeding	Hungary	1
211	FA292	RO101A2	Breeding	France	1
212	FA293	CORMORAN 13	Breeding	France	m
213	FA295	KOTOBUKI MOCHI	Breeding	Japan	1
214	FA296	CIRAD 423	Breeding	Unknown	m
215	FA297	KRASNODAR 424	Breeding	Russia	1
216	FA300	KRISTAL	Breeding	Romania	1
217	FA303	SANGHAI	Breeding	China	1
218	FA306	LEMONT	Breeding	USA	2
219	FA309	MERIC	Breeding	France	1
220	FA310	SETTANTUNO	Breeding	Portugal	1
221	FA314	CORMORAN 16	Breeding	France	2
222	FA316	DORELLA	Breeding	Italy	1
223	FA319	MANOBI	Breeding	Unknown	1
224	FA323	RV103H017	Breeding	France	1
225	FA324	GIADA	Breeding	Italy	2
226	FA325	GOLFO	Breeding	Italy	2
227	FA326	MARTA	Breeding	Italy	2
228	FA327	RD123E	Breeding	France	1
229	FA328	RM107E	Breeding	France	m
230	FA330	DELTARIBE Y x MIARA_V2	Breeding	France	1
231	FA332	DRAGO	Breeding	France	1
232	FA334	RE116A	Breeding	France	1	X
233	FA336	DRAGO x DONANA_AP	Breeding	France	1
234	FA339	DRAGO x GUIXEL_AA	Breeding	France	m
235	FA340	OLTENITA	Breeding	Romania	1
236	FA341	T757	Breeding	India	1
237	FA343	TIMICH 108	Breeding	Romania	1
238	FA345	E6V16	Breeding	France	1
239	FA348	E7V10	Panel	France	1
240	FA349	SPERANTA	Breeding	Unknown	1
241	FA354	EREVAN	Breeding	France	1
242	FA357	RL118C	Breeding	France	1
243	FA360	PLUS	Breeding	Italy	2
244	FA363	LORD	Breeding	Italy	1	X
245	FA364	RE104R	Breeding	France	m
246	FA366	CARIOCA	Breeding	Italy	m
247	FA367	SMERALDO	Breeding	Italy	1
248	FA368	RO105_49	Breeding	France	1
249	FA371	RD124H	Breeding	France	1
250	FA375	FIDJI//GOOLARAH/MIARA_B_D2	Breeding	France	m
251	FA385	GALLIS	Breeding	France	m
252	FA386	RX117A_08	Breeding	France	m
253	FA387	CT 23	Breeding	Colombia	1
254	FA391	CT 58	Breeding	Colombia	1
255	FA392	GOOLARAH x MIARA_B	Breeding	France	1
256	FA394	RX117A_05	Breeding	France	1
257	FA396	RPC 12	Breeding	China	1
258	FA398	RL105A	Breeding	France	m
259	FA400	RL117H	Breeding	France	1
260	FA401	79 UPLA	Breeding	Argentina	2
261	FA402	91 UPLA	Breeding	Argentina	2
262	FA405	75 UPLA	Breeding	Argentina	m
263	FA409	GHIBLI	Breeding	Italy	1
264	FA410	RK104H	Breeding	France	m
265	FA411	RX218_01	Breeding	France	1
266	FA412	RX218_02	Breeding	France	1
267	FA414	RX218_03	Breeding	France	1
268	FA416	CIGALON	Breeding	France	1
269	FA420	DELTA	Breeding	France	1	X
270	FA422	ARLESIENNE	Breeding	France	1
271	FA427	RX218_09	Breeding	France	1
272	FA428	RM111A_03	Breeding	France	1
273	FA433	K 1952 x THAIBONNET_Z	Breeding	France	m
274	FA435	RX218_04	Breeding	France	1
275	FA436	RX218_05	Breeding	France	1
276	FA438	RX218_06	Breeding	France	1
277	FA439	RL108D	Breeding	France	m
278	FA440	RX218_07	Breeding	France	1
279	FA441	RX206_10	Breeding	France	1
280	FA448	BRAZOS	Breeding	USA	m
281	FA449	CENTURY PATNA	Breeding	USA	m
282	FA452	GOOLARAH	Breeding	Australia	m
283	FA453	RK115C	Breeding	France	1
284	FA455	PELDE	Breeding	Australia	2
285	FA456	RD122D	Breeding	France	m
286	FA457	KALAO	Breeding	Unknown	2	X
287	FA458	KULON x CI6745_44_8_AI	Breeding	France	1
288	FA459	RX109_76	Breeding	France	m
289	FA461	RX101_02	Breeding	France	1
290	FA462	KEOPE	Breeding	Unknown	1
291	FA464	ALAN	Breeding	USA	2
292	FA470	LUGANO 40	Breeding	Italy	1
293	FA479	RX112_02	Breeding	France	m
294	FA480	YRL 196	Breeding	Australia	1
295	FA481	RJ112G	Breeding	France	1
296	FA482	KALIN	Breeding	Unknown	1
297	FA484	BETIS	Breeding	Spain	1
298	FA485	RO113_87	Breeding	France	1
299	FA486	RM104_45	Breeding	France	2	X
300	FA489	RD107J2	Breeding	France	m	X
301	FA490	RL107J	Breeding	France	m
302	FA494	RX110_93	Breeding	France	m	X
303	FA496	MEJANES 4	Breeding	France	1
304	FA497	GLADIO	Breeding	Italy	2
305	FA498	MEJANES 4 x CNA4081_A1_2_3	Breeding	France	m
306	FA502	OCTET	Breeding	France	1
307	FA503	KING	Breeding	Italy	2	X
308	FA504	KYRMYZY	Breeding	Uzbekistan	1
309	FA505	KYEEMA	Breeding	Australia	2
310	FA506	PANDA x AGUIRRE_A	Breeding	France	m
311	FA507	RX217_10	Breeding	France	m
312	FA509	PEGASO x THAIBONNET_M	Breeding	France	m
313	FA510	L204	Breeding	USA	m
314	FA511	PYGMALION/IRAT 122//PYGMALION_A1	Breeding	France	1	X
315	FA516	RO114_60	Breeding	France	1
316	FA517	FRANCES	Breeding	Spain	1
317	FA518	RL120A_21	Breeding	France	1
318	FA519	RJ113I	Breeding	France	1
319	FA520	HONDURAS	Breeding	Spain	m
320	FA521	RX110_95	Breeding	France	m
321	FA522	RL120A_20	Breeding	France	1
322	FA524	MARENY	Breeding	Spain	1
323	FA525	PEGONIL	Breeding	Spain	1
324	FA527	RX113_01	Breeding	France	1
325	FA528	RJ113D	Breeding	France	1
326	FA529	N 3	Breeding	Spain	1
327	FA530	SHSS 381	Breeding	Spain	1
328	FA531	RX206_08	Breeding	France	1
329	FA533	RX206_07	Breeding	France	1
330	FA534	RD102B1	Breeding	France	2
331	FA536	RX206_09	Breeding	France	1
332	FA537	RX206_04	Breeding	France	1
333	FA538	RX206_03	Breeding	France	1	X
334	FA539	RX109_95	Breeding	France	m	X
335	FA540	RX206_06	Breeding	France	1
336	FA541	RX206_05	Breeding	France	1
337	FA542	GLADIO x OCTET_A2	Breeding	France	1
338	FA544	RIEGE	Breeding	France	1	X
339	FA548	RX217_02	Breeding	France	m
340	FA553	RX217_06	Breeding	France	m
341	FA555	RX217_05	Breeding	France	m
342	FA557	RX217_04	Breeding	France	m
343	FA560	RX217_09	Breeding	France	m
344	FA562	RX217_07	Breeding	France	m
345	FA564	ARBORIO	Breeding	Italy	1
346	FA565	BRAVO	Breeding	France	1
347	FA566	RX206_02	Breeding	France	1
348	FA568	RX206_01	Breeding	France	1
349	FA569	RL121E1	Breeding	France	1
350	FA571	RL109O	Breeding	France	2	X
351	FA573	RX112_20	Breeding	France	m	X
352	FA574	BLUE BONNET	Breeding	USA	2
353	FA575	BOND	Breeding	USA	2
354	FA578	RK108C	Breeding	France	1
355	FA583	ESTRELA A IRRADIADO 874	Breeding	Portugal	1
356	FA584	LUSITO IRRADIADO	Breeding	Portugal	1	X
357	FA586	RX109_48	Breeding	France	m
358	FA587	DIMITRA	Breeding	Greece	1
359	FA588	GIZA 177	Breeding	Egypt	1
360	FA590	RY203G	Breeding	France	1
361	FA591	ANTONI	Breeding	Bulgaria	1
362	FA594	RX110_30	Breeding	France	m
363	FA595	RO102A_04	Breeding	France	1
364	FA600	MAMBO	Breeding	Unknown	2
365	FA601	CARRICO	Breeding	Portugal	1
366	FA602	CHIPKA	Breeding	Bulgaria	1	X
367	FA604	RO103 07	Breeding	France	1
368	FA605	RX109_35	Breeding	France	m
369	FA606	RL120H100	Breeding	France	1
370	FA607	RX110_21	Breeding	France	m
371	FA608	RX109_65	Breeding	France	1
372	FA610	RP120G	Panel	France	1
373	FA612	RX113A_25	Breeding	France	2	X
374	FA613	RX113A_21	Breeding	France	1
375	FA614	ANTIPASTI A	Breeding	Italy	1
376	FA615	ANTIPASTI B	Breeding	Italy	1
377	FA616	RX109_58	Breeding	France	1
378	FA618	RX110_49	Breeding	France	m
379	FA619	RX213_02	Breeding	France	m
380	FA620	RX213_06	Breeding	France	m
381	FA623	RX213_09	Breeding	France	m
382	FA626	RX110_45	Breeding	France	m	X
383	FA627	RX107A_25	Breeding	France	1
384	FA628	PURPLE 1	Breeding	Unknown	1
385	FA629	RM112B3	Breeding	France	1	X
386	FA630	RX109_05	Breeding	France	m
387	FA631	RL110M2	Breeding	France	m
388	FA632	RX118_63	Breeding	France	1
389	FA633	RX108A_04	Breeding	France	m
390	FA635	RX113A_07	Breeding	France	1
391	FA636	RX107_86	Breeding	France	1
392	FA637	RX107A_08	Breeding	France	1
393	FA638	RX109_24	Breeding	France	m
394	FA639	RX108A_13	Breeding	France	m	X
395	FA640	CARAVAGGIO	Breeding	Unknown	1
396	FA641	IMSURUD	Breeding	Unknown	1
397	FA642	RZ200E	Breeding	France	2
398	FA643	RX109_11	Breeding	France	m
399	FA644	RO120D	Breeding	France	m
400	FA646	RX110_01	Breeding	France	m	X
401	FA647	IRAT 268	Breeding	Unknown	m
402	GR001	A201	Panel	USA	2
403	GR002	A301	Panel	USA	2
404	GR003	ADAIR	Panel	USA	2
405	GR004	ADELAIDE CHIAPPELLI	Panel	Italy	1
406	GR005	ADRET	Panel	France	1
407	GR006	ADRIANO	Panel	France	2
408	GR008	AIACE	Panel	Italy	2
409	GR009	AKITAKOMACHI	Panel	Japan	1
410	GR010	ALBARON	Panel	France	m
411	GR011	ALICE	Panel	Italy	1
412	GR012	ALLORIO	Panel	Italy	1
413	GR013	ALPE	Panel	Italy	1
414	GR014	ALPHA	Panel	Italy	1
415	GR015	AMBRA	Panel	France	1
416	GR016	AMERICANO 1600	Panel	Italy	1
417	GR017	ANSEATICO	Panel	Italy	1
418	GR018	APOLLO	Panel	Italy	2
419	GR019	ARELATE	Panel	France	1
420	GR020	ARGILA	Panel	Spain	1
421	GR021	ARGO	Panel	Italy	1
422	GR022	ARIETE	Panel	Italy	1
423	GR023	ARTEMIDE	Panel	Italy	m
424	GR024	AUGUSTO	Panel	Italy	1
425	GR025	AURELIA	Panel	France	m
426	GR026	BAHIA	Panel	Spain	1
427	GR027	BAIXET	Panel	Spain	1
428	GR028	BALDO	Panel	Italy	1
429	GR029	BALZARETTI	Panel	Italy	1
430	GR030	BARAGGIA	Panel	Italy	1
431	GR031	BENGAL	Panel	USA	1
432	GR032	BOMBA	Panel	Spain	1
433	GR033	BOMBILLA	Panel	Spain	1
434	GR034	BOMBON	Panel	Spain	1
435	GR035	BONNI	Panel	Italy	1
436	GR036	BRIO	Panel	Italy	1
437	GR037	BURMA	Panel	Italy	m
438	GR038	CABAN	Panel	France	1
439	GR039	CALENDAL	Panel	France	1
440	GR040	CALMOCHI 101	Panel	USA	1
441	GR041	CAMPINO	Panel	Portugal	1
442	GR042	CAPATAZ	Panel	Spain	1
443	GR043	CARINA	Panel	Bulgaria	1
444	GR044	CARMEN	Panel	Italy	1
445	GR045	CARNAROLI	Panel	Italy	1
446	GR046	CARNISE	Panel	Italy	1
447	GR047	CASTELMOCHI	Panel	Italy	1
448	GR048	CENTAURO	Panel	Italy	1
449	GR049	CINIA 40	Panel	Chile	1
450	GR050	CLOT	Panel	Spain	1
451	GR051	COCODRIE	Panel	USA	2
452	GR053	CRESO	Panel	Italy	1
453	GR054	CRIPTO	Panel	Italy	1
454	GR055	CRLB1	Panel	Italy	2
455	GR056	DARDO	Panel	Italy	m
456	GR057	DELFINO	Panel	Italy	1
457	GR058	DELLMONT	Panel	USA	2
458	GR059	DELLROSE	Panel	USA	2
459	GR061	DREW	Panel	USA	2
460	GR062	DUCATO	Panel	Italy	1
461	GR063	ELIO	Panel	Italy	1
462	GR064	ELLEBI	Panel	Italy	m
463	GR065	ERCOLE	Panel	Italy	1
464	GR066	ERMES	Panel	Italy	m
465	GR067	ESCARLATE	Panel	Portugal	1
466	GR068	ESTRELA	Panel	Portugal	1
467	GR069	EUROSE	Panel	Italy	1
468	GR070	EUROSIS	Panel	Italy	m
469	GR071	FADO	Panel	Spain	1
470	GR072	FAMILIA 181	Panel	Portugal	1
471	GR073	FLIPPER	Panel	Italy	1
472	GR074	FONSA	Panel	Spain	1
473	GR075	FULGENTE	Panel	Italy	1
474	GR076	GACHOLE	Panel	France	1
475	GR077	GAGERON	Panel	France	1
476	GR078	GALILEO	Panel	Italy	1
477	GR079	GANGE	Panel	Italy	2
478	GR080	GAVELLA	Panel	Spain	2
479	GR081	GIANO	Panel	Italy	m
480	GR082	GIGANTE VERCELLI	Panel	Italy	1
481	GR083	GINES	Panel	France	1
482	GR084	GIOVANNI MARCHETTI	Panel	Italy	1
483	GR085	GITANO	Panel	Italy	1
484	GR086	GLEVA	Panel	Spain	1
485	GR087	GLORIA	Panel	Italy	1
486	GR088	GRALDO	Panel	Italy	m
487	GR089	GREGGIO	Panel	Italy	1
488	GR090	GRITNA	Panel	Italy	1
489	GR091	GUADIAGRAN	Panel	Spain	1
490	GR092	GUADIAMAR	Panel	Spain	1
491	GR093	GUARA	Panel	Spain	1
492	GR094	GUIXEL	Panel	France	2
493	GR096	GZ 8367	Panel	Egypt	1
494	GR097	HANDAO 297	Panel	China	1
495	GR098	HAREM	Panel	Portugal	1
496	GR099	HARRA	Panel	Australia	1
497	GR100	HELENE	Panel	France	1
498	GR101	HISPAMAR	Panel	Spain	1
499	GR102	IBO 380_33	Panel	Portugal	1
500	GR103	ITALMOCHI	Panel	Italy	1
501	GR104	JACINTO	Panel	USA	2
502	GR105	JEFFERSON	Panel	USA	2
503	GR106	JSENDRA	Panel	Spain	1
504	GR107	KORAL	Panel	Italy	1
505	GR108	KULON	Panel	Russia	1
506	GR109	L201	Panel	USA	2
507	GR110	L202	Panel	USA	2
508	GR111	L205	Panel	USA	2
509	GR112	LACASSINE	Panel	USA	2
510	GR113	LAGRUE	Panel	USA	2
511	GR114	LAMONE	Panel	Italy	2
512	GR115	LENCINO	Panel	Italy	1
513	GR116	LIDO	Panel	Italy	1
514	GR117	LLEVANT	Panel	Spain	1
515	GR118	LOMELLINO	Panel	Italy	1
516	GR119	LOTO	Panel	Italy	1
517	GR120	LUCERO	Panel	Italy	1
518	GR121	LUNA	Panel	USA	1
519	GR122	LUSITO IRRADIADO 859_85_2	Panel	Portugal	1
520	GR123	LUXOR	Panel	Italy	1
521	GR124	M202	Panel	USA	1
522	GR125	M203	Panel	USA	1
523	GR126	M204	Panel	USA	1
524	GR127	MANTOVA	Panel	Italy	1
525	GR128	MARATELLI	Panel	Italy	1
526	GR129	MARISMA	Panel	Spain	1
527	GR130	MARQUESA	Panel	Spain	2
528	GR132	MATA	Panel	Spain	1
529	GR133	MECO	Panel	Italy	m
530	GR134	MEJANES 2	Panel	France	u
531	GR135	MESTRE	Panel	Italy	1
532	GR136	MIARA	Panel	Italy	1
533	GR137	MILEV 21	Panel	Bulgaria	1
534	GR138	MISTRAL	Panel	France	m
535	GR139	MOLO	Panel	Italy	1
536	GR140	MONTICELLI	Panel	Italy	1
537	GR141	MONTSIANELL	Panel	Spain	1
538	GR142	MUSA	Panel	Italy	m
539	GR143	NANO	Panel	Italy	1
540	GR144	NEMBO	Panel	Italy	1
541	GR145	NOVARA	Panel	Italy	1
542	GR146	OLCENENGO	Panel	Italy	1
543	GR147	ONICE	Panel	Italy	1
544	GR148	OPALE	Panel	Italy	1
545	GR149	ORIGINARIO	Panel	Italy	1
546	GR150	OSTIGLIA	Panel	Italy	1
547	GR151	OTA	Panel	Portugal	1
548	GR152	P6	Panel	Italy	1
549	GR153	PADANO	Panel	Italy	1
550	GR154	PANDA	Panel	Italy	m
551	GR155	PERLA	Panel	Italy	1
552	GR156	PIEMONTE	Panel	Italy	1
553	GR157	PINANA	Panel	Spain	1
554	GR158	PLOVDIV 24	Panel	Bulgaria	1
555	GR159	PREVER	Panel	Italy	m
556	GR160	PROMETEO	Panel	Italy	1
557	GR161	PUNTAL	Panel	Spain	2
558	GR162	RAZZA 77	Panel	Italy	1
559	GR163	REXMONT	Panel	USA	2
560	GR164	RIBE	Panel	Italy	1
561	GR165	RINALDO BERSANI	Panel	Italy	1
562	GR166	RINGO	Panel	Italy	1
563	GR167	RIZZOTTO 51_1	Panel	Italy	1
564	GR168	ROBBIO SEL 1	Panel	Portugal?	1
565	GR170	RONALDO	Panel	Italy	m
566	GR171	RONCOLO	Panel	Italy	1
567	GR172	ROTUNDUS	Panel	Hungary	1
568	GR173	RUBINO	Panel	Italy	1
569	GR174	RUILLE	Panel	France	m
570	GR175	S101	Panel	USA	1
571	GR176	S102	Panel	USA	1
572	GR177	SAN ANDREA	Panel	Italy	1
573	GR178	SAFARI	Panel	Portugal	1
574	GR179	SAGRES	Panel	Portugal	1
575	GR180	SAKHA 102	Panel	Egypt	1
576	GR181	SAKHA 103	Panel	Egypt	1
577	GR182	SALOIO	Panel	Portugal	1
578	GR183	SALVO	Panel	Italy	m
579	GR184	SAMBA	Panel	Italy	m
580	GR185	SAMBUC	Panel	France	m
581	GR186	SANDOCA	Panel	Portugal	1
582	GR187	SANTERNO	Panel	Italy	1
583	GR188	SAVIO	Panel	Italy	1
584	GR189	SCUDO	Panel	Italy	2
585	GR190	SELENIO	Panel	Italy	1
586	GR191	SELN 244A620	Panel	Australia	1
587	GR192	SENATORE NOVELLI	Panel	Italy	1
588	GR193	SENIA	Panel	Spain	1
589	GR194	SEQUIAL	Panel	Spain	1
590	GR195	SESIA	Panel	Italy	1
591	GR196	SEYNE	Panel	France	1
592	GR197	SFERA	Panel	Italy	1
593	GR198	SHSS 53	Panel	Spain	1
594	GR200	SIRIO	Panel	Italy	1
595	GR201	SIS R215	Panel	Italy	m
596	GR202	SLAVA	Panel	Bulgaria	1
597	GR203	SOULANET	Panel	France	1
598	GR204	SOURE	Panel	Portugal	1
599	GR205	SPRINT	Panel	France	2
600	GR206	SR 113	Panel	Spain	1
601	GR207	STRELLA	Panel	Italy	1
602	GR208	SUPER	Panel	Portugal	1
603	GR210	TAICHUNG 65	Panel	Taiwan	1
604	GR211	TAMARIN	Panel	France	1
605	GR212	TEJO	Panel	Italy	1
606	GR213	TEXMONT	Panel	USA	2
607	GR214	THAIBONNET	Panel	Italy	2
608	GR215	THAIPERLA	Panel	USA	1
609	GR216	TOPAZIO	Panel	Portugal	1
610	GR217	TORIO	Panel	Portugal	1
611	GR218	ULISSE	Panel	Italy	1
612	GR219	ULLAL	Panel	Spain	1
613	GR220	UPLA 32	Panel	Argentina	m
614	GR221	UPLA 63	Panel	Argentina	m
615	GR222	UPLA 64	Panel	Argentina	m
616	GR223	UPLA 66	Panel	Argentina	m
617	GR224	UPLA 68	Panel	Argentina	m
618	GR225	UPLA 77	Panel	Argentina	m
619	GR226	UPLA 80	Panel	Argentina	m
620	GR227	VACCARES	Panel	France	1
621	GR228	VALTEJO	Panel	Portugal	1
622	GR229	VELA	Panel	Italy	1
623	GR230	VENERIA	Panel	Italy	1
624	GR231	VEREDA	Panel	Spain	1
625	GR232	VIALE	Panel	Italy	1
626	GR233	VIALONE 190	Panel	Italy	1
627	GR234	VIALONE NANO	Panel	Italy	1
628	GR235	VICTORIA	Panel	Argentina	1
629	GR236	VIGUEIRAT	Panel	France	1
630	GR237	VIRGO	Panel	Italy	1
631	GR238	VOLANO	Panel	Italy	1
632	GR239	YRM 6 2	Panel	Australia	1
633	GR240	ZENA	Panel	Italy	m
634	GR500	NIPPONBARE	Panel	Japan	1
